# Supplementary material for: Resurrection of the genus Staphisagria J. Hill, sister to all the other Delphinieae (Ranunculaceae)
Source: PhytoKeys. 2011 Nov 29;(7):21–6. doi: 10.3897/phytokeys.7.2010 (PMC3261041; doi:10.3897/phytokeys.7.2010)
Supplement: XML Treatment for Staphisagria [file phytokeys.7.2010-treatment1.xml]

<!DOCTYPE tp:taxon-treatment
  PUBLIC "-//TaxonX//DTD Taxonomic Treatment Publishing DTD v0 20100105//EN" "tax-treatment-NSO.dtd">
<tp:taxon-treatment xmlns:tp="http://www.plazi.org/taxpub"><tp:treatment-meta><mixed-citation publication-type="journal"><person-group><name><surname>Jabbour</surname><given-names>Florian</given-names></name><name><surname>Renner</surname><given-names>Susanne S.</given-names></name></person-group><article-title>Resurrection of the genus 
                    <italic>Staphisagria</italic> J. Hill, sister to all the other Delphinieae (Ranunculaceae)
                </article-title><source>PhytoKeys</source><day>29</day><month>11</month><year>2011</year><volume>2011</volume><issue>7</issue><fpage>21</fpage><lpage>26</lpage><pub-id pub-id-type="doi">10.3897/phytokeys.7.2010</pub-id></mixed-citation></tp:treatment-meta><tp:nomenclature><tp:taxon-name>
                        <tp:taxon-name-part taxon-name-part-type="genus">Staphisagria</tp:taxon-name-part>
                    </tp:taxon-name><tp:taxon-authority>J. Hill, Brit. Herbal: 44. 1756.</tp:taxon-authority></tp:nomenclature><tp:treatment-sec sec-type="Type"><title>Type.</title><p><italic><tp:taxon-name>Delphinium staphisagria</tp:taxon-name></italic> L., Sp. Pl.: 531. 1753 [original type, cited by its nomen specificum legitimum].
                    </p></tp:treatment-sec></tp:taxon-treatment>
