# Supplementary material for: Resurrection of the genus Staphisagria J. Hill, sister to all the other Delphinieae (Ranunculaceae)
Source: PhytoKeys. 2011 Nov 29;(7):21–6. doi: 10.3897/phytokeys.7.2010 (PMC3261041; doi:10.3897/phytokeys.7.2010)
Supplement: XML Treatment for Staphisagria [“ Staphysagria ”] macrosperma [file phytokeys.7.2010-treatment2.xml]

<!DOCTYPE tp:taxon-treatment
  PUBLIC "-//TaxonX//DTD Taxonomic Treatment Publishing DTD v0 20100105//EN" "tax-treatment-NSO.dtd">
<tp:taxon-treatment xmlns:tp="http://www.plazi.org/taxpub"><tp:treatment-meta><mixed-citation publication-type="journal"><person-group><name><surname>Jabbour</surname><given-names>Florian</given-names></name><name><surname>Renner</surname><given-names>Susanne S.</given-names></name></person-group><article-title>Resurrection of the genus 
                    <italic>Staphisagria</italic> J. Hill, sister to all the other Delphinieae (Ranunculaceae)
                </article-title><source>PhytoKeys</source><day>29</day><month>11</month><year>2011</year><volume>2011</volume><issue>7</issue><fpage>21</fpage><lpage>26</lpage><pub-id pub-id-type="doi">10.3897/phytokeys.7.2010</pub-id></mixed-citation></tp:treatment-meta><tp:nomenclature><tp:taxon-name>
                        <tp:taxon-name-part taxon-name-part-type="genus">Staphisagria</tp:taxon-name-part>
                        [“
                        <tp:taxon-name-part taxon-name-part-type="subgenus"> Staphysagria </tp:taxon-name-part>”]
                        <tp:taxon-name-part taxon-name-part-type="species">macrosperma</tp:taxon-name-part>
                    </tp:taxon-name><tp:taxon-authority>Spach, Hist. Nat. Vég. 7: 348. 1839.</tp:taxon-authority></tp:nomenclature><tp:treatment-sec sec-type="Replaced name"><title>Replaced name.</title><p><italic><tp:taxon-name>Delphinium staphisagria</tp:taxon-name></italic> L., Sp. Pl.: 531. 1753. TYPE: <italic>LINN 694/12</italic>, Habitat in Istria, Dalmatia, Calabria, Apulia, Creta, Galloprovincia [South France]. The geographic origin of Linneaus’s type cannot be narrowed down (<xref ref-type="bibr" rid="B14">Munz 1967</xref>, <xref ref-type="bibr" rid="B11">Ilarslan 1996</xref>, <xref ref-type="bibr" rid="B12">Jarvis 2007</xref>).
                    </p></tp:treatment-sec><tp:treatment-sec sec-type="Herbarium specimen studied"><title>Herbarium specimen studied:</title><p>Greece: Crete, Nomos Lassithiou, ravine between Zákros and Kato Zákros, 70 m, 15 May 2002, E. Vitek 02-205 (W, GZU, M, MA).</p></tp:treatment-sec><tp:treatment-sec sec-type="Comments"><title>Comments</title><p>Spach had to chose a new name for this Linnaean species because <italic><tp:taxon-name>Staphisagria staphisagria</tp:taxon-name></italic> would be an exact tautonym (not permitted in botanical nomenclature), and since his misspelling of Hill’s genus (as <italic><tp:taxon-name>Staphysagria</tp:taxon-name></italic>) is a correctable error (variant spelling), Spach’s name <italic><tp:taxon-name>Staphisagria macrosperma</tp:taxon-name></italic> is legitimate. Among the three species of the genus <italic><tp:taxon-name>Staphisagria</tp:taxon-name></italic>, <italic><tp:taxon-name>Staphisagria macrospermahas</tp:taxon-name></italic> the largest distribution. Because of its ancient use in medicine (<xref ref-type="bibr" rid="B5">Cristofolini and Mossetti 1998</xref>), it is found all around the Mediterranean basin (<xref ref-type="bibr" rid="B9">Greuter et al. 1989</xref>; <xref ref-type="bibr" rid="B16">Orellana et al. 2009a</xref>). It grows in rocky areas, and is adapted to nitrophilous and disturbed habitats (<xref ref-type="bibr" rid="B16">Orellana et al. 2009a</xref>). Figure 2 shows key morphological characteristics of <italic><tp:taxon-name>Staphisagria macrosperma</tp:taxon-name></italic>.
                    </p></tp:treatment-sec><ref-list><ref id="B14"><mixed-citation xmlns:xlink="http://www.w3.org/1999/xlink" xlink:type="simple"><person-group><name name-style="western"><surname>Munz</surname><given-names>P</given-names></name></person-group> (<year>1967</year>)<article-title> A synopsis of the Asian species of <italic>Delphinium</italic>, sensu stricto.</article-title><source>Journal of the Arnold Arboretum </source><volume>48</volume>: <fpage>249</fpage>-<lpage>302</lpage>.</mixed-citation></ref><ref id="B11"><mixed-citation xmlns:xlink="http://www.w3.org/1999/xlink" xlink:type="simple"><person-group><name name-style="western"><surname>Ilarslan</surname><given-names>R</given-names></name></person-group> (<year>1996</year>)<article-title> A revision of the genus <italic>Delphinium</italic> L. (Ranunculaceae) in Turkey.</article-title><source>Turkish Journal of Botany </source><volume>20</volume>: <fpage>133</fpage>-<lpage>161</lpage>.</mixed-citation></ref><ref id="B12"><mixed-citation xmlns:xlink="http://www.w3.org/1999/xlink" xlink:type="simple"><person-group><name name-style="western"><surname>Jarvis</surname><given-names>C</given-names></name></person-group> (<year>2007</year>)<source><italic>Delphinium staphisagria</italic>. In: Order out of chaos: Linnean plant names and their types. Linnean Society of London, in association with the Natural History Museum, London, 478.</source></mixed-citation></ref><ref id="B5"><mixed-citation xmlns:xlink="http://www.w3.org/1999/xlink" xlink:type="simple"><person-group><name name-style="western"><surname>Cristofolini</surname><given-names>G</given-names></name><name name-style="western"><surname>Mossetti</surname><given-names>U</given-names></name></person-group> (<year>1998</year>)<article-title> Interpretation of plant names in a late medieval medical treatise.</article-title><source>Taxon </source><volume>47</volume>: <fpage>305</fpage>-<lpage>319</lpage>. <ext-link ext-link-type="uri" xlink:href="http://dx.doi.org/10.2307/1223760" xlink:type="simple">doi: 10.2307/1223760</ext-link></mixed-citation></ref><ref id="B9"><mixed-citation xmlns:xlink="http://www.w3.org/1999/xlink" xlink:type="simple"><person-group><name name-style="western"><surname>Greuter</surname><given-names>W</given-names></name><name name-style="western"><surname>Burdet</surname><given-names>H</given-names></name><name name-style="western"><surname>Long</surname><given-names>G</given-names></name></person-group> (<year>1989</year>)<source> Med-Checklist, vol. 4 (Lauraceae-Rhamnaceae). Editions des Conservatoire et Jardin Botaniques de Genève, Geneva.
</source></mixed-citation></ref><ref id="B16"><mixed-citation xmlns:xlink="http://www.w3.org/1999/xlink" xlink:type="simple"><person-group><name name-style="western"><surname>Orellana</surname><given-names>M</given-names></name><name name-style="western"><surname>López-Pujol</surname><given-names>J</given-names></name><name name-style="western"><surname>Blanché</surname><given-names>C</given-names></name><name name-style="western"><surname>Rovira</surname><given-names>A</given-names></name><name name-style="western"><surname>Bosch</surname><given-names>M</given-names></name></person-group> (<year>2009a</year>)<article-title> Genetic diversity in <italic>Delphinium staphisagria</italic> (Ranunculaceae), a rare Mediterranean dysploid larkspur with medicinal uses.</article-title><source>Genetica </source><volume>135</volume>: <fpage>221</fpage>-<lpage>232</lpage>. <ext-link ext-link-type="uri" xlink:href="http://dx.doi.org/10.1007/s10709–008–9271–9" xlink:type="simple">doi: 10.1007/s10709–008–9271–9</ext-link></mixed-citation></ref></ref-list></tp:taxon-treatment>
