# Supplementary material for: Resurrection of the genus Staphisagria J. Hill, sister to all the other Delphinieae (Ranunculaceae)
Source: PhytoKeys. 2011 Nov 29;(7):21–6. doi: 10.3897/phytokeys.7.2010 (PMC3261041; doi:10.3897/phytokeys.7.2010)
Supplement: XML Treatment for Staphisagria requienii [file phytokeys.7.2010-treatment3.xml]

<!DOCTYPE tp:taxon-treatment
  PUBLIC "-//TaxonX//DTD Taxonomic Treatment Publishing DTD v0 20100105//EN" "tax-treatment-NSO.dtd">
<tp:taxon-treatment xmlns:tp="http://www.plazi.org/taxpub"><tp:treatment-meta><mixed-citation publication-type="journal"><person-group><name><surname>Jabbour</surname><given-names>Florian</given-names></name><name><surname>Renner</surname><given-names>Susanne S.</given-names></name></person-group><article-title>Resurrection of the genus 
                    <italic>Staphisagria</italic> J. Hill, sister to all the other Delphinieae (Ranunculaceae)
                </article-title><source>PhytoKeys</source><day>29</day><month>11</month><year>2011</year><volume>2011</volume><issue>7</issue><fpage>21</fpage><lpage>26</lpage><pub-id pub-id-type="doi">10.3897/phytokeys.7.2010</pub-id></mixed-citation></tp:treatment-meta><tp:nomenclature><tp:taxon-name>
                        <tp:taxon-name-part taxon-name-part-type="genus">Staphisagria</tp:taxon-name-part>
                        <tp:taxon-name-part taxon-name-part-type="species">requienii</tp:taxon-name-part>
                    </tp:taxon-name><tp:taxon-authority>(DC.) Spach, Hist. Nat. Vég. 7: 350. 1839.</tp:taxon-authority></tp:nomenclature><tp:treatment-sec sec-type="Basionym"><title>Basionym.</title><p> <italic><tp:taxon-name>Delphinium requienii</tp:taxon-name></italic> DC., Fl. Franç. (DC. &amp; Lamarck), ed. 3. 5: 642. 1805.
                    </p></tp:treatment-sec><tp:treatment-sec sec-type="Herbarium specimen studied"><title>Herbarium specimen studied:</title><p>France: Var, Hyères, Porquerolles island, 12 Jun 1961, Gavelle s.n. (M).</p></tp:treatment-sec><tp:treatment-sec sec-type="Comments"><title>Comments</title><p><italic><tp:taxon-name>Staphisagria requienii</tp:taxon-name></italic> is a narrow endemic of the Mediterranean Archipelago of Hyères, Var, South of France (<xref ref-type="bibr" rid="B20">Verlaque et al. 1991</xref>). It grows in a variety of habitats, like crops, calcareous rocks, and degraded areas along roads (<xref ref-type="bibr" rid="B17">Orellana et al. 2009b</xref>).
                    </p></tp:treatment-sec><ref-list><ref id="B20"><mixed-citation xmlns:xlink="http://www.w3.org/1999/xlink" xlink:type="simple"><person-group><name name-style="western"><surname>Verlaque</surname><given-names>R</given-names></name><name name-style="western"><surname>Aboucaya</surname><given-names>A</given-names></name><name name-style="western"><surname>Cardona</surname><given-names>A</given-names></name><name name-style="western"><surname>Contandriopoulos</surname><given-names>J</given-names></name></person-group> (<year>1991</year>)<article-title> Quelques exemples de spéciation insulaire en Méditerranée occidentale.</article-title><source>Botanika Chronika </source><volume>10</volume>: <fpage>137</fpage>-<lpage>153</lpage>.</mixed-citation></ref><ref id="B17"><mixed-citation xmlns:xlink="http://www.w3.org/1999/xlink" xlink:type="simple"><person-group><name name-style="western"><surname>Orellana</surname><given-names>M</given-names></name><name name-style="western"><surname>Blanché</surname><given-names>C</given-names></name><name name-style="western"><surname>Simon</surname><given-names>J</given-names></name><name name-style="western"><surname>Bosch</surname><given-names>M</given-names></name></person-group> (<year>2009b</year>)<article-title> Genetic diversity within and among disjunct populations of the Mediterranean Island endemic <italic>Delphinium pictum</italic> and <italic>D. requienii</italic> (Ranunculaceae).</article-title><source>Folia Geobotanica </source><volume>44</volume>: <fpage>47</fpage>-<lpage>63</lpage>. <ext-link ext-link-type="uri" xlink:href="http://dx.doi.org/10.1007/s12224–009–9028-y" xlink:type="simple">doi: 10.1007/s12224–009–9028-y</ext-link></mixed-citation></ref></ref-list></tp:taxon-treatment>
