# Supplementary material for: Resurrection of the genus Staphisagria J. Hill, sister to all the other Delphinieae (Ranunculaceae)
Source: PhytoKeys. 2011 Nov 29;(7):21–6. doi: 10.3897/phytokeys.7.2010 (PMC3261041; doi:10.3897/phytokeys.7.2010)
Supplement: XML Treatment for Staphisagria picta [file phytokeys.7.2010-treatment4.xml]

<!DOCTYPE tp:taxon-treatment
  PUBLIC "-//TaxonX//DTD Taxonomic Treatment Publishing DTD v0 20100105//EN" "tax-treatment-NSO.dtd">
<tp:taxon-treatment xmlns:tp="http://www.plazi.org/taxpub"><tp:treatment-meta><mixed-citation publication-type="journal"><person-group><name><surname>Jabbour</surname><given-names>Florian</given-names></name><name><surname>Renner</surname><given-names>Susanne S.</given-names></name></person-group><article-title>Resurrection of the genus 
                    <italic>Staphisagria</italic> J. Hill, sister to all the other Delphinieae (Ranunculaceae)
                </article-title><source>PhytoKeys</source><day>29</day><month>11</month><year>2011</year><volume>2011</volume><issue>7</issue><fpage>21</fpage><lpage>26</lpage><pub-id pub-id-type="doi">10.3897/phytokeys.7.2010</pub-id></mixed-citation></tp:treatment-meta><tp:nomenclature><tp:taxon-name>
                        <tp:taxon-name-part taxon-name-part-type="genus">Staphisagria</tp:taxon-name-part>
                        <tp:taxon-name-part taxon-name-part-type="species">picta</tp:taxon-name-part>
                    </tp:taxon-name><tp:taxon-authority>(Willd.) F. Jabbour,</tp:taxon-authority><tp:taxon-status xmlns:xlink="http://www.w3.org/1999/xlink" xlink:type="simple">comb. nov.</tp:taxon-status></tp:nomenclature><tp:treatment-sec sec-type="Basionym"><title>Basionym.</title><p><italic><tp:taxon-name>Delphinium pictum</tp:taxon-name></italic> Willd., Enum. Pl. [Willdenow] 1: 574. 1809. SYNTYPES: Röpert, D. (Ed.) 2000- (continuously updated): Digital specimen images at the Herbarium Berolinense. Published on the Internet <ext-link xmlns:xlink="http://www.w3.org/1999/xlink" ext-link-type="uri" xlink:href="http://ww2.bgbm.org/herbarium/" xlink:type="simple">http://ww2.bgbm.org/herbarium/</ext-link> Barcode: B -W 10324 -01 0 / ImageId: 164585) and Barcode: B -W 10324 -02 0 / ImageId: 164601) [accessed 02-Sept-11].
                    </p></tp:treatment-sec><tp:treatment-sec sec-type="Herbarium specimen studied"><title>Herbarium specimen studied:</title><p>Balearic Islands: Majorca, Puntas de Covas, top of sea cliffs, amongst limestone boulders, 100 m, April 1988, F.J. Rumsey s.n. (M).</p></tp:treatment-sec><tp:treatment-sec sec-type="Comments"><title>Comments</title><p>The new combination is necessary because <italic><tp:taxon-name>Staphisagria brevipes</tp:taxon-name></italic> <xref ref-type="bibr" rid="B18">Spach (1839)</xref> is illegitimate since it included the older name <italic><tp:taxon-name>Delphinium pictum</tp:taxon-name></italic>. <italic><tp:taxon-name>Staphisagria picta</tp:taxon-name></italic> is endemic to Corsica, Majorca, and Sardinia. Its main habitats are open grasslands covering rocky places from 150 up to 600 m above sea level (<xref ref-type="bibr" rid="B17">Orellana et al. 2009b</xref>)
                    </p><fig id="F2" position="float" orientation="portrait"><label>Figure 2.</label><caption><p><italic><tp:taxon-name>Staphisagria macrosperma</tp:taxon-name></italic> <bold>A</bold> young plant with the cotyledons and two palmate leaves <bold>B</bold> young inflorescence with floral buds subtended by a bract and bracteoles <bold>C</bold> side view of a flower showing the very short spur (or bulge) on the dorsal petaloid tepal <bold>D</bold> three-quarter view of a flower showing four developed staminodes: two lateral (black arrows) and two spurred (white arrows). The tips of the spurs are nested within the bulge of the dorsal tepal <bold>E</bold> three follicles <bold>F</bold> Gravity-dispersed poisonous seeds (c. 6 mm in length). Scale bars: 1 cm.</p></caption><graphic xmlns:xlink="http://www.w3.org/1999/xlink" xlink:href="PhytoKeys-007-021-g002.jpg" position="float" orientation="portrait" xlink:type="simple"/></fig></tp:treatment-sec><ref-list><ref id="B18"><mixed-citation xmlns:xlink="http://www.w3.org/1999/xlink" xlink:type="simple"><person-group><name name-style="western"><surname>Spach</surname><given-names>E</given-names></name></person-group> (<year>1839</year>)<source> Histoire naturelle des végétaux. Phanérogames. Tome septième. 1–538.
</source></mixed-citation></ref><ref id="B17"><mixed-citation xmlns:xlink="http://www.w3.org/1999/xlink" xlink:type="simple"><person-group><name name-style="western"><surname>Orellana</surname><given-names>M</given-names></name><name name-style="western"><surname>Blanché</surname><given-names>C</given-names></name><name name-style="western"><surname>Simon</surname><given-names>J</given-names></name><name name-style="western"><surname>Bosch</surname><given-names>M</given-names></name></person-group> (<year>2009b</year>)<article-title> Genetic diversity within and among disjunct populations of the Mediterranean Island endemic <italic>Delphinium pictum</italic> and <italic>D. requienii</italic> (Ranunculaceae).</article-title><source>Folia Geobotanica </source><volume>44</volume>: <fpage>47</fpage>-<lpage>63</lpage>. <ext-link ext-link-type="uri" xlink:href="http://dx.doi.org/10.1007/s12224–009–9028-y" xlink:type="simple">doi: 10.1007/s12224–009–9028-y</ext-link></mixed-citation></ref></ref-list></tp:taxon-treatment>
